# Supplementary material for: Optimal priming of poxvirus vector (NYVAC)-based HIV vaccine regimens for T cell responses requires three DNA injections. Results of the randomized multicentre EV03/ANRS VAC20 Phase I/II Trial
Source: PLoS Pathog. 2020 Jun 26;16(6):e1008522. doi: 10.1371/journal.ppat.1008522 (PMC7319597; doi:10.1371/journal.ppat.1008522)
Supplement: S1 Table — (XLSX) [file ppat.1008522.s001.xlsx]

## Sheet: Feuil1
	after DNA		after NYVAC		Overall
	3 DNA	2 DNA	3 DNA	2 DNA	3 DNA	2 DNA
	(n=74)	(n=73)	(n=74)	(n=73)	(n=74)	(n=73)
Pain
grade 1	52 (70%)	52 (71%)	34 (46%)	51 (70%)	55 (74%)	56 (77%)
grade 2	5 (7%)	5 (7%)	2 (3%)	5 (7%)	7 (9%)	9 (12%)
grade 3	1 (1%)	0	0	0	1 (1%)	0
Itching
grade 1	5 (7%)	5 (7%)	17 (23%)	17 (23%)	22 (30%)	19 (26%)
grade 2	0	0	1 (1%)	1 (1%)	1 (1%)	1 (1%)
Erythema
grade 1	21 (28%)	6 (8%)	16 (22%)	25 (34%)	31 (42%)	26 (36%)
Swelling
grade 1	3 (4%)	0	2 (3%)	6 (8%)	4 (5%)	6 (8%)
Induration
grade 1	8 (10%)	6 (8%)	11 (15%)	20 (28%)	17 (23%)	23 (31%)
grade 2	1 (1%)	0	0	1 (1%)	1 (1%)	1 (1%)
Clear blisters
grade 1	1 (1%)	0	0	1 (1%)	1 (1%)	1 (1%)
grade 2	0	0	0	2 (3%)	0	2 (3%)
Blood blisters
grade 1	1 (1%)	2 (3%)	0	0	1 (1%)	2 (3%)
grade 2	1 (1%)	0	0	1 (1%)	1 (1%)	1 (1%)
Any local event
grade 1	56 (76%)	54 (74%)	41 (55%)	54 (74%)	61 (82%)	58 (80%)
grade 2	7 (9%)	5 (7%)	2 (3%)	7 (10%)	8 (11%)	11 (15%)
grade 3	1 (1%)	0	0	0	1 (1%)	0
TOTAL	64 (86%)	59 (81%)	43 (58%)	61 (84%)	70 (95%)	69 (95%)
Fever
grade 1	7 (9%)	4 (5%)	3 (4%)	4 (5%)	10 (14%)	7 (10%)
Chills/Rigors
grade 1	12 (16%)	9 (12%)	7 (9%)	7 (10%)	17 (23%)	13 (18%)
grade 2	2 (3%)	0	0	2 (2%)	2 (3%)	2 (2%)
grade 3	0	0	0	0	0	0
Malaise
grade 1	21 (28%)	20 (27%)	16 (22%)	19 (26%)	29 (39%)	29 (40%)
grade 2	8 (11%)	6 (8%)	1 (1%)	3 (4%)	8 (11%)	9 (12%)
grade 3	2 (3%)	0	0	0	2 (3%)	0
Myalgia
grade 1	26 (35%)	30 (41%)	12 (16%)	16 (22%)	31 (42%)	33 (45%)
grade 2	8 (11%)	1 (1%)	2 (3%)	4 (5%)	9 (12%)	4 (5%)
grade 3	0	0	0	0	0	0
Headache
grade 1	22 (30%)	28 (38%)	11 (15%)	14 (19%)	27 (36%)	29 (40%)
grade 2	6 (8%)	3 (4%)	1 (1%)	8 (10%)	7 (9%)	10 (13%)
grade 3	0	0	0	0	0	0
Nausea
grade 1	8 (11%)	14 (19%)	4 (5%)	6 (8%)	12 (16%)	16 (22%)
grade 2	4 (5%)	0	0	1 (1%)	4 (5%)	1 (1%)
grade 3	0	0	0	0	0	0
Vomiting
grade 1	1 (1%)	3 (4%)	1 (1%)	0	2 (3%)	3 (4%)
grade 2	0	0	0	1 (1%)	0	1 (1%)
grade 3	0	0	0	0	0	0
Any systemic event
grade 1	32 (43%)	41 (56%)	27 (36%)	28 (38%)	41 (55%)	42 (58%)
grade 2	15 (20%)	8 (11%)	4 (5%)	10 (13%)	17 (23%)	16 (22%)
grade 3	2 (3%)	0	0	0	2 (3%)	0
TOTAL	49 (66%)	49 (67%)	31 (42%)	38 (52%)	60 (81%)	58 (80%)
For each event, the maximum grade is shown for each participant per time point. ‘Any local/systemic event’ summarises the maximum grade across all corresponding events.
