# Supplementary material for: Optimal priming of poxvirus vector (NYVAC)-based HIV vaccine regimens for T cell responses requires three DNA injections. Results of the randomized multicentre EV03/ANRS VAC20 Phase I/II Trial
Source: PLoS Pathog. 2020 Jun 26;16(6):e1008522. doi: 10.1371/journal.ppat.1008522 (PMC7319597; doi:10.1371/journal.ppat.1008522)
Supplement: S2 Table — (XLSX) [file ppat.1008522.s002.xlsx]

## Sheet: Feuil1
Week	26		28		48		72
Pool
	3 DNA	2 DNA	3 DNA	2 DNA	3 DNA	2 DNA	3 DNA	2 DNA
	(n=67)	(n=67)	(n=69)	(n=67)	(n=66)	(n=70)	(n=67)	(n=70)
Env1	0.85	0.72	0.84	0.78	0.74	0.57	0.69	0.43
Env2	0.72	0.56	0.64	0.55	0.56	0.39	0.36	0.3
Gag1	0.02	0.05	0	0.03	0.03	0.05	0	0.06
Gag2	0.17	0.05	0.13	0.05	0.06	0.06	0.08	0.04
Gag/Pol	0.05	0.01	0.03	0.01	0.02	0	0.03	0
Pol1	0.07	0.01	0.07	0.01	0.06	0.01	0.06	0.03
Pol2	0.14	0.05	0.11	0.05	0.07	0.09	0.05	0.03
Nef	0.21	0.11	0.17	0.13	0.22	0.15	0.16	0.14
